# Supplementary material for: Synthesis of Tellurium Nanoparticles Using Moringa oleifera Extract, and Their Antibacterial and Antibiofilm Effects against Bacterial Pathogens
Source: Microorganisms. 2024 Sep 6;12(9):1847. doi: 10.3390/microorganisms12091847 (PMC11434551; doi:10.3390/microorganisms12091847)
Supplement: Supplementary file 1 [file microorganisms-12-01847-s001.zip]

Archive with 1 entries (1 files):
- microorganisms-3102489-supplementary.pdf
